# Supplementary material for: The Diverse Genomic Landscape of Diamond–Blackfan Anemia: Two Novel Variants and a Mini-Review
Source: Children (Basel). 2023 Nov 15;10(11):1812. doi: 10.3390/children10111812 (PMC10670567; doi:10.3390/children10111812)
Supplement: Supplementary file 1 [file children-10-01812-s001.zip]

Archive with 1 entries (1 files):
- children-2705264-supplementary.pdf
